# Supplementary material for: Physical Activity and Sedentary Behavior on Well-Being and Self-Rated Health of Italian Public Health Medical Residents During the COVID-19 Pandemic: The PHRASI Study
Source: Sports (Basel). 2024 Dec 2;12(12):332. doi: 10.3390/sports12120332 (PMC11679603; doi:10.3390/sports12120332)
Supplement: Supplementary file 1 [file sports-12-00332-s001.zip]

Archive with 1 entries (1 files):
- sports-3118491-supplementary.pdf
